# Supplementary material for: Optimal Ancient DNA Yields from the Inner Ear Part of the Human Petrous Bone
Source: PLoS One. 2015 Jun 18;10(6):e0129102. doi: 10.1371/journal.pone.0129102 (PMC4472748; doi:10.1371/journal.pone.0129102)
Supplement: S1 File — (XLSX) [file pone.0129102.s001.xlsx]

## Sheet: %DA Data
Sample	Archaeological location	Location of collection	Institution	Grave #	Inventory #	Issuing Authority	Permit
Parkhai II	Turkmenistan	St Petersburgh, Russia	Peter the Great Museum of Anthropology and Ethnography (Kunstkamera), Russian Academy of Sciences	162, burial 61	UZT162/61	Kunstkamera	*
Kulubnarti S	Egypt	Atlanta, Georgia, USA	Emory University, USA	KulS5	n/a	Emory University	*
Vat Komnou	Cambodia	Honolulu, Hawai'i, U.S.A.	Department of Anthropology, University of Hawai'i-Manoa	40	ABM-40	University of Hawai'i-Manoa	1
Man Bac	Vietnam	Hanoi, Vietnam	Institute of Archaeology	M12	07MBM12a	Ministry of Sport, Culture and Tourism	2
Ain Ghazal	Jordan	Irbid, Jordan	Yarmouk University	AG93-CF 3883 burial 37		Yarmouk University	*
Barcın	Turkey	Barcın Höyük Excavations Collection	T.C. Ministry of Tourism and Culture	L10E-106	BH26821	Iznik Museum	3
Gomolava	Serbia	Novi Sad, Serbia	Museum of Vojvodina	1900-01-27	21_10	Musem of Vojvodina	*
Polgar Ferenci hat	Hungary	Budapest, Hungary	Hungarian Natural History Museum, Department of Anthropology	PF811/1144	PF811/1144	Hungarian Natural History Museum, Department of Anthropology	*
Polgar Ferenci hat	Hungary	Budapest, Hungary	Hungarian Natural History Museum, Department of Anthropology	PF145-253	PF145-253	Hungarian Natural History Museum, Department of Anthropology	*
Polgar Ferenci hat	Hungary	Budapest, Hungary	Hungarian Natural History Museum, Department of Anthropology	PF280-443	PF280-443	Hungarian Natural History Museum, Department of Anthropology	*
*No permits were required for the described study, which complied with all relevant regulations
1. Permission has been obtained for the procedures involved from the Royal University of Fine Arts (Cambodia’s Ministry of Culture and Fine Arts). The research was conducted under a Memorandum of Understanding between the Royal University of Fine Arts and the University of Hawaii-Manoa
2.Vietnamese Ministry Culture, Sports and Tourism
3. Permit No. 59932417/160/440 (Oct, 7 2013)
