# Supplementary material for: Optimal Ancient DNA Yields from the Inner Ear Part of the Human Petrous Bone
Source: PLoS One. 2015 Jun 18;10(6):e0129102. doi: 10.1371/journal.pone.0129102 (PMC4472748; doi:10.1371/journal.pone.0129102)
Supplement: S2 File — (XLS) [file pone.0129102.s002.xls]

## Sheet: Final table
Sample Code	Country	Site	Burial Number	Region	Total reads	Trimmed reads	Aligned reads	%GC	After duplicates removal	% Endogenous	%GC	Trimmed reads length average	Standard Deviation	Aligned reads length average	Standard Deviation	mapDamage deamination frequency (5' | 3')	Number of reads subsampled	mapDamage (Subsampled)	Estimated contamination
AB40	Cambodia	Vat Komnou	40	A	14693	10164	33	59	33	0.00224597	45	52.9784	13.6135	45.0606	19.9462	-	-	-	0.0287879
				B	585042	294102	419	58	419	0.000716188	55	58.2929	13.2494	26.4391	10.6684	-	33	-	0.00562606
				C	448753	251538	1210	59	1210	0.00269636	40	56.1624	14.2166	33.1992	11.6259	0.29 | 0.23	33	-	0.00235067
AG037	Jordan	Ain Ghazal	AG93-CF 3883 burial 37	A	424332	354023	540	59	540	0.00127259	52	46.9293	13.4246	32.8778	17.798	-	-	-	0.0197276
				B	563726	465047	608	58	608	0.00107854	56	47.2694	13.5216	27.6036	13.3236	-	540	-	0.0102796
				C	499025	406259	4864	59	4859	0.00973699	36	47.5093	13.8065	43.532	13.4031	0.29 | 0.22	540	0.27 / 0.21	0.000858669
BAR100	Turkey	Barcin	L10E-106	A	336409	253904	11365	57	11341	0.0337119	36	50.9821	13.5337	51.6328	12.4275	0.20 | 0.14	-	0.21 / 0.15	0.000273345
				B	331744	220339	19796	58	19778	0.0596183	36	54.6136	12.7079	53.4887	11.5554	0.22 | 0.13	11341	0.22 / 0.14	0.000351435
				C	524574	450716	237569	47	237331	0.452426	35	46.9401	12.9146	45.747	11.8718	0.25 | 0.22	11341	0.24 / 0.24	7.02254e-05
H*P1	Hungary	Polgar Ferenci hat	PF280-443	A	287119	230271	120725	48	120598	0.420028	38	50.4121	12.8897	53.5058	11.7166	0.19 | 0.13	-	0.19 / 0.15	4.20386e-05
				B	284837	219385	127238	48	127086	0.446171	38	51.6989	12.9937	54.8331	11.4772	0.18 | 0.11	120598	0.18 / 0.11	9.55108e-05
				C	300890	236504	209662	42	209512	0.696308	38	52.5107	12.1297	53.2418	11.6174	0.19 | 0.14	120598	0.20 / 0.15	0.000159588
				MT	294606	248256	512	59	512	0.00173791	45	46.75	13.18	39.34	16.21	0.09 | 0.15	-	-	0.0198
Hung2*P1	Hungary	Polgar Ferenci hat	PF145-253	A	394121	336874	1920	57	1920	0.0048716	42	45.0208	13.7322	42.6052	16.9546	-	-	0.12 / 0.10	0.00238477
				B	316414	267635	20735	57	20720	0.0654838	38	45.2152	14.0614	51.5301	13.2682	0.21 | 0.15	1920	0.24 / 0.12	0.000132009
				C	274912	225799	136372	48	136288	0.495751	39	48.3571	13.8415	51.134	12.8158	0.18 | 0.13	1920	0.20 / 0.11	4.07634e-05
N*P1	Egypt	Kulubnarti S	KulS5	A	448544	336115	529	71	528	0.00117714	71	50.1861	13.9298	23.3504	6.95678	-	148	-	0.03753
				B	429846	328389	369	64	369	0.000858447	73	49.7685	13.6723	23.206	6.45393	-	148	-	0.0543002
				C	370315	252328	148	65	148	0.00039966	62	53.877	12.6173	27.3378	12.2461	-	-	-	0.0745432
NG21-10	Serbia	Gomolava	21-10	A	458627	326764	8137	57	8115	0.0176941	37	52.7869	13.1209	50.0641	12.3955	0.19 | 0.15	-	0. 19 / 0.16	0.000134098
				B	607685	466680	300852	47	300498	0.494496	38	51.7923	12.9589	52.738	11.9968	0.16 | 0.12	8115	0.18 / 0.15	1.10927e-05
				C	601924	488822	340212	45	339877	0.564651	38	50.7327	12.3832	50.9024	11.8321	0.19 | 0.15	8115	0.19 / 0.16	1.50276e-05
PF811	Hungary	Polgar Ferenci hat	PF811/1144	A	485504	408353	977	57	975	0.00200822	51	46.1889	13.6905	34.0554	18.4266	-	-	-	0.00666559
				B	580008	486083	3153	57	3151	0.00543268	39	46.3646	13.5604	47.1634	16.1126	0.17 | 0.09	975	0.15 / 0.11	0.00330139
				C	590117	442812	208758	49	208655	0.353582	37	50.5678	14.5224	56.5988	11.4862	0.18 | 0.09	975	0.15 / 0.9	8.44151e-05
T*P1	Turkmenistan	Parkhai II	Grave 162, burial 61	A	277216	204851	272	58	271	0.000977577	56	49.1155	14.8752	29.7159	15.5312	-	100	-	0.0496561
				B	329954	245021	181	58	181	0.000548561	55	50.346	14.1516	29.4641	15.1681	-	100	-	0.1107
				C	280627	208813	100	58	100	0.000356345	50	51.1904	13.1378	32.7	16.8044	-	-	-	0.110324
VN48	Vietnam	Man Bac	M12	A	408539	231556	123	61	123	0.000301073	44	57.6394	11.7455	39.561	16.8968	-	-	-	0.0378607
				B	393059	240080	169	61	169	0.000429961	51	56.2931	12.4462	35.6272	17.4367	-	123	-	0.0210536
				C	497173	339352	3474	60	3468	0.00697544	43	52.9791	13.6663	56.237	13.6423	0.04 | 0.03	123	-	0.000901096
Gamba, C. et al. Genome flux and stasis in a five millennium transect of European prehistory. Nat. Commun. 5:5257 doi: 10.1038/ncomms6257 (2014).
